# Supplementary material for: CENP-C-Mis12 complex establishes a regulatory loop through Aurora B for chromosome segregation
Source: Life Sci Alliance. 2024 Oct 21;8(1):e202402927. doi: 10.26508/lsa.202402927 (PMC11494776; doi:10.26508/lsa.202402927)
Supplement: Supplementary file 1 [file LSA-2024-02927_TableS1.xlsx]

## Sheet: Tabel1
Table S1 Sequence information of primers and gRNAs
Primer	Sequence
F1	CATCGATGGGTGTAAGATGGAATCTCAGAG
F2	GCCAATTATAGTCAATCATCAAGCAAAAAGG
F3	ACGTCGAGTGCCCGAAGGAC
F4	TGGAATTACTGGATCATCTGG
F5	AGGACATAGCGTTGGCTACC
F6	TGAGCTCTACTGGCTTCTGC
F7	ACGATTGAAGAACTCATTCCAC
F8	ATTGGCCTTCATAGTTGACAGCATTTG
F9	TGACCGAGATCGGCGAGCAG
F10	TGGATGCGATTACCAGCGCAGGCTC
F11	TGCCGTCTCTCTCCTGAGTC
F12	GCCACTATGTGAAACTCTTTAGC
F13	TCAACCAGTGAAAAATACGGAGG
F14	GGCTCGGCTTCACCGTCACC
F15	GGCTACCCGTGATATTGCTGAAG
F16	CAGGTAGAAGGACAGATATGTGC
F17	ACCGAGCTGCAAGAACTCTTCCTCACG
F18	TCCATCATGGCTGATGCAATGC
R1	CGGCAATATCTTCTGTGGTAGTTCTTTAGATGATC
R2	TCTGTGTAGCCCTGGCTATCACTCTGTAG
R3	CTAGGGTGAACGAGAATTCAGC
R4	GAACCGCATGAACTCCTTG
R5	TATTGGCGTTACTATGGGAACATAC
R6	AAGGCAGCCTGGTAGACAGG
R7	GTGGCTTCACTTGGTTCTACAACA
R8	ACGTAAATCACCTGGAAGGTCGAC
R9	TACCCCGAAGAGTGAGTTTGC
R10	GAAAGTCCCTATTGGCGTTAC
R11	CAGCAGACCTGGAGCCAGGGTTGTG
R12	CCACTTGGAAATAGGACGATACCTT
R13	GTCACCCAGGATAGATTGAGTGG
R14	AAGAGCTGATCCCAAGTCTG
R15	CACTGCTCTGTGTCTTGCGACC
CenpC1_gRNA_intron1	TTAATACGACTCACTATAGGCCAACACTATAGCTGACAAGGTTTTAGAGCTAGAAATAGCAAGTTAAAAT
CenpC1_gRNA_intron4	TTAATACGACTCACTATAGGAAACTGATAGAGTACAGTGGGTTTTAGAGCTAGAAATAGCAAGTTAAAAT
gRNA common Rv	AAAAGCACCGACTCGGTGCCACTTTT
